# Supplementary material for: A new species of Alopoglossus lizard (Squamata, Gymnophthalmidae) from the tropical Andes, with a molecular phylogeny of the genus
Source: Zookeys. 2014 May 21;(410):105–20. doi: 10.3897/zookeys.410.7401 (PMC4042710; doi:10.3897/zookeys.410.7401)
Supplement: XML Treatment for Alopoglossus viridiceps [file zookeys.410.7401-treatment1.xml]

<!DOCTYPE tp:taxon-treatment
  PUBLIC "-//TaxonX//DTD Taxonomic Treatment Publishing DTD v0 20100105//EN" "tax-treatment-NSO.dtd">
<tp:taxon-treatment xmlns:tp="http://www.plazi.org/taxpub"><tp:treatment-meta><mixed-citation publication-type="journal"><person-group><name><surname>Torres-Carvajal</surname><given-names>Omar</given-names></name><name><surname>Lobos</surname><given-names>Simón E.</given-names></name></person-group><article-title>A new species of <italic>Alopoglossus</italic> lizard (Squamata, Gymnophthalmidae) from the tropical Andes, with a molecular phylogeny of the genus</article-title><source>Zookeys</source><day>21</day><month>5</month><year>2014</year><volume>2014</volume><issue>410</issue><fpage>105</fpage><lpage>120</lpage><pub-id pub-id-type="doi">10.3897/zookeys.410.7401</pub-id></mixed-citation></tp:treatment-meta><tp:nomenclature><tp:taxon-name>
                        <tp:taxon-name-part taxon-name-part-type="genus">Alopoglossus</tp:taxon-name-part>
                        <tp:taxon-name-part taxon-name-part-type="species">viridiceps</tp:taxon-name-part>
                        <object-id xmlns:xlink="http://www.w3.org/1999/xlink" content-type="zoobank" xlink:type="simple">http://zoobank.org/1BF11DC5-BD0D-4CF1-ABF4-B5E2884B5812</object-id>
                        <object-id xmlns:xlink="http://www.w3.org/1999/xlink" xlink:type="simple">http://species-id.net/wiki/Alopoglossus_viridiceps</object-id>
                        <object-id xmlns:xlink="http://www.w3.org/1999/xlink" xlink:type="simple">Proposed standard English name: Green-headed shade lizards</object-id>
                        <object-id xmlns:xlink="http://www.w3.org/1999/xlink" xlink:type="simple">Proposed standard Spanish name: Lagartijas de sombra de cabeza verde</object-id>
                    </tp:taxon-name><tp:taxon-status xmlns:xlink="http://www.w3.org/1999/xlink" xlink:type="simple">sp. n.</tp:taxon-status></tp:nomenclature><tp:treatment-sec sec-type="Holotype"><title>Holotype.</title><p>QCAZ 10670 (<xref ref-type="fig" rid="F1">Figs 1</xref>, <xref ref-type="fig" rid="F2">2</xref>), an adult male from Nanegal, Santa Lucia Cloud Forest Reserve, 0.113528°N; -78.6135°W (Decimal Degrees, WGS84), 1742 m, Provincia Pichincha, Ecuador, collected on 27 June 2010 by V. Aguirre-Peñafiel and J. Zanka.</p><fig id="F1" position="float" orientation="portrait"><label>Figure 1.</label><caption><p>Holotype of <italic><tp:taxon-name>Alopoglossus viridiceps</tp:taxon-name></italic> sp. n. in dorsal (top) and ventral (bottom) views. Male, SVL = 57.89 mm, QCAZ10670. Photographs by OTC.</p></caption><graphic xmlns:xlink="http://www.w3.org/1999/xlink" xlink:href="zookeys-410-105-g001.jpg" position="float" orientation="portrait" xlink:type="simple"/></fig><fig id="F2" position="float" orientation="portrait"><label>Figure 2.</label><caption><p>Head of holotype of <italic><tp:taxon-name>Alopoglossus viridiceps</tp:taxon-name></italic> sp. n. (QCAZ10670) in dorsal (top), lateral (middle) and ventral (bottom) views. Photographs by OTC.</p></caption><graphic xmlns:xlink="http://www.w3.org/1999/xlink" xlink:href="zookeys-410-105-g002.jpg" position="float" orientation="portrait" xlink:type="simple"/></fig></tp:treatment-sec><tp:treatment-sec sec-type="Paratypes"><title>Paratypes</title><p><bold>(11).</bold> ECUADOR: Provincia Pichincha: QCAZ 9738, Mindo, Hacienda San Vicente, <named-content xmlns:xlink="http://www.w3.org/1999/xlink" content-type="dwc:verbatimCoordinates" xlink:type="simple">-0.050720°N, -78.772350°W</named-content> (DD), 1246 m, collected on 7 August 2009 by S. Poe, E. Schaad, I. Latella, N. Blea, T. Kennedy and F. Ayala-Varela; QCAZ 10821, 10826, Nanegal, Santa Lucía Cloud Forest Reserve, <named-content xmlns:xlink="http://www.w3.org/1999/xlink" content-type="dwc:verbatimCoordinates" xlink:type="simple">0.117780°N, -78.607555°W</named-content> (DD), 1580 m, collected on 9 March 2010 by B. Tolhurst, P. Mafla-Endara, S. Ryan and X. Cueva; QCAZ 11854–55, Nanegal, Santa Lucía Cloud Forest Reserve, trail to waterfalls, <named-content xmlns:xlink="http://www.w3.org/1999/xlink" content-type="dwc:verbatimCoordinates" xlink:type="simple">0.109450°N, -78.609380°W</named-content> (DD), 1645 m, collected on 12 September 2013 by D. Ortiz and O. Torres-Carvajal; QCAZ 11927–29, Nanegal, Santa Lucía Cloud Forest Reserve, <named-content xmlns:xlink="http://www.w3.org/1999/xlink" content-type="dwc:verbatimCoordinates" xlink:type="simple">0.113330°N, -78.613280°W</named-content> (DD), 1736 m, collected on 6 November 2013 by F. Ayala-Varela, E. Carrillo, V. Macias and T. Ostos; QCAZ 10666, 10753, same collection data as holotype, but collected on 14 July 2010 by V. Aguirre-Peñafiel and 26 July 2010 by S. Maddock and V. Aguirre-Peñafiel, respectively. QCAZ 10671, Nanegal, Santa Lucía Cloud Forest Reserve, <named-content xmlns:xlink="http://www.w3.org/1999/xlink" content-type="dwc:verbatimCoordinates" xlink:type="simple">0.119280°N, -78.596470°W</named-content> (DD), 1911 m, collected on 29 June 2010 by M.A. Chinchero.</p></tp:treatment-sec><tp:treatment-sec sec-type="Diagnosis"><title>Diagnosis.</title><p><italic><tp:taxon-name>Alopoglossus viridiceps</tp:taxon-name></italic> can be distinguished from all other known congeners except <italic><tp:taxon-name>Alopoglossus festae</tp:taxon-name></italic> by having a double longitudinal row of widened gular scales and lanceolate dorsal scales in transverse rows. From <italic><tp:taxon-name>Alopoglossus festae</tp:taxon-name></italic> (character states in parentheses, taken from <xref ref-type="bibr" rid="B10">Köhler et al. 2012</xref>), the new species differs in having 29–32 dorsal scales in a transverse row at midbody (16–24, mean = 19.14 ± 2.25), four ventral scales in a transverse row at midbody (six), and a distinct longitudinal light stripe from mouth commissure to shoulder (<xref ref-type="fig" rid="F3">Fig. 3</xref>). Scale counts and measurements of <italic><tp:taxon-name>Alopoglossus festae</tp:taxon-name></italic> and <italic><tp:taxon-name>Alopoglossus viridiceps</tp:taxon-name></italic> are presented in <xref ref-type="table" rid="T2">Table 2</xref>.</p><fig id="F3" position="float" orientation="portrait"><label>Figure 3.</label><caption><p>Species of <italic><tp:taxon-name>Alopoglossus</tp:taxon-name></italic> from western Ecuador. <bold>A, B</bold> <italic><tp:taxon-name>Alopoglossus viridiceps</tp:taxon-name></italic> sp. n., paratype QCAZ11854, juvenile male, SVL = 38.67 mm <bold>C, D</bold> <italic><tp:taxon-name>Alopoglossus viridiceps</tp:taxon-name></italic> sp. n., paratype QCAZ10671, juvenile female, SVL = 33.80 mm <bold>E, F</bold> <italic><tp:taxon-name>Alopoglossus viridiceps</tp:taxon-name></italic> sp. n., paratype QCAZ11855, juvenile, SVL = 31.59 mm <bold>G, H</bold> <italic><tp:taxon-name>Alopoglossus festae</tp:taxon-name></italic>, QCAZ 9161, female, SVL = 46.89 mm.</p></caption><graphic xmlns:xlink="http://www.w3.org/1999/xlink" xlink:href="zookeys-410-105-g003.jpg" position="float" orientation="portrait" xlink:type="simple"/></fig><table-wrap id="T2" position="float" orientation="portrait"><label>Table 2.</label><caption><p>Scale counts and measurements of <italic><tp:taxon-name>Alopoglossus festae</tp:taxon-name></italic> and <italic><tp:taxon-name>Alopoglossus viridiceps</tp:taxon-name></italic>. Range (first line) and mean ± SD (second line) are presented when appropriate. Data for <italic><tp:taxon-name>Alopoglossus festae</tp:taxon-name></italic> was taken from <xref ref-type="bibr" rid="B10">Köhler et al. (2012)</xref>. Sample size for <italic><tp:taxon-name>Alopoglossus viridiceps</tp:taxon-name></italic> is presented in parentheses if different from that in heading.</p></caption><table><tbody><tr><th rowspan="1" colspan="1" style="text-align:left">Character</th><th rowspan="1" colspan="1" style="text-align:left"><italic><tp:taxon-name>Alopoglossus festae</tp:taxon-name></italic> <break/> <xref ref-type="bibr" rid="B10">Köhler et al. (2012)</xref></th><th rowspan="1" colspan="1" style="text-align:left"><italic><tp:taxon-name>Alopoglossus viridiceps</tp:taxon-name></italic> sp. n. <break/> <italic>N</italic> = 12</th></tr><tr><td rowspan="1" colspan="1" style="text-align:left">Maximum SVL (snout—vent length) males</td><td rowspan="1" colspan="1" style="text-align:left">60.0 mm</td><td rowspan="1" colspan="1" style="text-align:left">64.13 mm</td></tr><tr><td rowspan="1" colspan="1" style="text-align:left">Maximum SVL females</td><td rowspan="1" colspan="1" style="text-align:left">64.5 mm</td><td rowspan="1" colspan="1" style="text-align:left">57.22 mm</td></tr><tr><td rowspan="1" colspan="1" style="text-align:left">Longitudinal dorsal count</td><td rowspan="1" colspan="1" style="text-align:left">29–31 <break/> 30.14 ± 0.64</td><td rowspan="1" colspan="1" style="text-align:left">30–33 <break/> 31.33 ± 0.26</td></tr><tr><td rowspan="1" colspan="1" style="text-align:left">Transversal dorsal count</td><td rowspan="1" colspan="1" style="text-align:left">16–24 <break/> 19.14 ± 2.25</td><td rowspan="1" colspan="1" style="text-align:left">29–32 <break/> 30.33 ± 0.26</td></tr><tr><td rowspan="1" colspan="1" style="text-align:left">Longitudinal ventral count</td><td rowspan="1" colspan="1" style="text-align:left">16–19 <break/> 17.29 ± 1.03</td><td rowspan="1" colspan="1" style="text-align:left">17–18 (10) <break/> 17.2 ± 0.12</td></tr><tr><td rowspan="1" colspan="1" style="text-align:left">Transversal ventral count</td><td rowspan="1" colspan="1" style="text-align:left">6 <break/> 6.00 ± 0.00</td><td rowspan="1" colspan="1" style="text-align:left">4 <break/> 4.00 ± 0.00</td></tr><tr><td rowspan="1" colspan="1" style="text-align:left">Gulars rows</td><td rowspan="1" colspan="1" style="text-align:left">6–8 <break/> 7.25 ± 0.68</td><td rowspan="1" colspan="1" style="text-align:left">7–8 <break/> 7.08 ± 0.08</td></tr><tr><td rowspan="1" colspan="1" style="text-align:left">Frontonasals</td><td rowspan="1" colspan="1" style="text-align:left">1 <break/> 1.00 ± 0.00</td><td rowspan="1" colspan="1" style="text-align:left">1 <break/> 1.00 ± 0.00</td></tr><tr><td rowspan="1" colspan="1" style="text-align:left">Supraoculars</td><td rowspan="1" colspan="1" style="text-align:left">3–4 <break/> 3.97 ± 0.18</td><td rowspan="1" colspan="1" style="text-align:left">4 <break/> 4.00 ± 0.00</td></tr><tr><td rowspan="1" colspan="1" style="text-align:left">Anterior supralabials</td><td rowspan="1" colspan="1" style="text-align:left">3 <break/> 3.00 ± 0.00</td><td rowspan="1" colspan="1" style="text-align:left">3 <break/> 3.00 ± 0.00</td></tr><tr><td rowspan="1" colspan="1" style="text-align:left">Posterior supralabials</td><td rowspan="1" colspan="1" style="text-align:left">3–4 <break/> 3.95 ± 0.21</td><td rowspan="1" colspan="1" style="text-align:left">2 <break/> 2.00 ± 0.00</td></tr><tr><td rowspan="1" colspan="1" style="text-align:left">Infralabials</td><td rowspan="1" colspan="1" style="text-align:left">4–5 <break/> 4.82 ± 0.38</td><td rowspan="1" colspan="1" style="text-align:left">4 <break/> 4.00 ± 0.00</td></tr><tr><td rowspan="1" colspan="1" style="text-align:left">Scales between third chin shields</td><td rowspan="1" colspan="1" style="text-align:left">1–2 <break/> 1.08 ± 0.26</td><td rowspan="1" colspan="1" style="text-align:left">1 <break/> 1.00 ± 0.00</td></tr><tr><td rowspan="1" colspan="1" style="text-align:left">Transparent eye disk fragments</td><td rowspan="1" colspan="1" style="text-align:left">4–6 <break/> 4.90 ± 0.64</td><td rowspan="1" colspan="1" style="text-align:left">6–8 <break/> 6.6 ± 0.19</td></tr><tr><td rowspan="1" colspan="1" style="text-align:left">Lamellae fourth toe</td><td rowspan="1" colspan="1" style="text-align:left">17–24 <break/> 18.77 ± 1.52</td><td rowspan="1" colspan="1" style="text-align:left">15–17 <break/> 16.17 ± 0.21</td></tr><tr><td rowspan="1" colspan="1" style="text-align:left">Femoral pores</td><td rowspan="1" colspan="1" style="text-align:left">3–8 <break/> 5.67 ± 1.15</td><td rowspan="1" colspan="1" style="text-align:left">1 (10) <break/> 1.00 ± 0.00</td></tr><tr><td rowspan="1" colspan="1" style="text-align:left">Tail length / SVL (%)</td><td rowspan="1" colspan="1" style="text-align:left">134.1–222.5 <break/> 183.66 ± 22.54</td><td rowspan="1" colspan="1" style="text-align:left">164.56–199.92 (5) <break/> 177.83 ± 5.56</td></tr><tr><td rowspan="1" colspan="1" style="text-align:left">Head length / SVL (%)</td><td rowspan="1" colspan="1" style="text-align:left">20.4–25.5 <break/> 22.73 ± 1.36</td><td rowspan="1" colspan="1" style="text-align:left">22.78–27.78 <break/> 25.55 ± 0.41</td></tr><tr><td rowspan="1" colspan="1" style="text-align:left">Head width / SVL (%)</td><td rowspan="1" colspan="1" style="text-align:left">13.5–19.3 <break/> 15.90 ± 1.34</td><td rowspan="1" colspan="1" style="text-align:left">15.85–19.99 <break/> 18.11 ± 0.34</td></tr><tr><td rowspan="1" colspan="1" style="text-align:left">Shank length / SVL (%)</td><td rowspan="1" colspan="1" style="text-align:left">13.0–18.1 <break/> 15.66 ± 1.22</td><td rowspan="1" colspan="1" style="text-align:left">15.81–19.02 <break/> 17.88 ± 0.31</td></tr><tr><td rowspan="1" colspan="1" style="text-align:left">Axilla-groin distance / SVL (%)</td><td rowspan="1" colspan="1" style="text-align:left">37.5–50.0 <break/> 44.23 ± 2.90</td><td rowspan="1" colspan="1" style="text-align:left">40.68–49.25 <break/> 45.30 ± 0.83</td></tr><tr><td rowspan="1" colspan="1" style="text-align:left">Lateral neck scale size / head length (%)</td><td rowspan="1" colspan="1" style="text-align:left">1.3–5.5 <break/> 3.08 ± 0.95</td><td rowspan="1" colspan="1" style="text-align:left">2.41–4.68 <break/> 3.25 ± 0.16</td></tr></tbody></table></table-wrap></tp:treatment-sec><tp:treatment-sec sec-type="Description of holotype"><title>Description of holotype.</title><p>Male (<xref ref-type="fig" rid="F1">Figs 1</xref>, <xref ref-type="fig" rid="F2">2</xref>); SVL= 57.89; TL/SVL= 1.99; HL/SVL = 0.24; HW/SVL = 0.16; ShL/SVL = 0.16; AGD/SVL = 0.43; ANS/HL = 3.58.</p><p>Rostral hexagonal, 2.08 times as wide as high, visible from above, in broad contact with frontonasal. Frontonasal irregularly pentagonal, wider than long, laterally in contact with nasal. Prefrontals irregularly pentagonal, nearly as wide as long, with medial suture; laterally in contact with nasal, loreal, and first and second supraocular. Frontal irregularly hexagonal, nearly twice as long as wide, slightly wider anteriorly; at each side in contact with supraoculars II–III. Frontoparietals irregularly pentagonal, longer than wide, with a wide medial suture; each in contact with supraoculars III–IV. Interparietal pentagonal, lateral borders parallel to each other. A pair of irregularly hexagonal parietals, approximately as wide and as long as interparietal. Interparietal and parietals forming slightly <!--PageBreak-->undulating posterior head margin. Occipitals absent. Four supraoculars, first one smallest and second one largest. Four elongate superciliaries, first one widest, followed by a postsuperciliary scale, which is also in contact with supraocular IV and anterior supratemporal. Nasal divided, irregularly pentagonal, longer than wide, in contact with rostral anteriorly, first and second supralabials ventrally, frontonasal and prefrontals dorsally, loreal posterodorsally, and frenocular posteroventrally. Nostril in lower part of nasal, directed lateroposteriorly. Loreal small, quadrangular. Frenocular in contact with nasal, separating loreal from supralabials. Three suboculars, the one below eye very elongated (nearly three times the size of adjacent suboculars). Posterior subocular continuous with three postoculars. Semitransparent disc in lower eyelid with vertical sections delimiting six large scales on right side and five scales on left side. Five supralabials, third one longest <!--PageBreak--><!--PageBreak-->and below center of eye. Two postsupralabials. Temporals small, irregularly polygonal, juxtaposed, keeled. Two large supratemporal scales, posterior one keeled. Ear opening vertically oval, without denticulate margins. Tympanum recessed into a short auditory meatus. All dorsal and lateral head scales juxtaposed. Interparietal and parietals with lateral ridges, other dorsal head scales smooth. Mental trapezoidal, anterior margin nearly <!--PageBreak-->forming a semicircle. Postmental irregularly heptagonal, wider than long. Four infralabials, third one longest and below center of eye. One postinfralabial. Three pairs of chin shields, first two in contact medially and with infralabials; third one in contact medially but separated from infralabials. Third pair of chin shields separated from gulars by two <!--PageBreak-->transverse rows of scales. Anterior row composed laterally by two scales (one on each side) similar in size to the scales on the posterior row, and medially by two enlarged scales (not in contact medially) similar in size to the enlarged gulars. Gulars imbricate, smooth, in four longitudinal rows, the medial double row formed by five pairs of distinctly widened scales. Posterior row (collar) with five scales, the medial three distinctly widened (<xref ref-type="fig" rid="F2">Fig. 2</xref>).</p><p>Scales on nape similar to dorsals, except that anterior ones are shorter. Scales on sides of neck small, keeled and mostly granular. Dorsals and scales on flanks lanceolate, strongly keeled and mucronate, imbricate, in transverse rows; number of scales along a middorsal line from nape to base of tail 30; transversal dorsal count 31. Ventrals smooth, imbricate, with round posterior margin; 18 in a longitudinal count; four in a transverse count. Scales on flanks similar to dorsals. One femoral pore on each side, in preanal position, separated from each other by four ventral scales. Scales on tail keeled, slightly mucronate, imbricate; in transverse and longitudinal rows; dorsal keels sharp, forming four distinct longitudinal ridges. Scales on limbs mostly rhomboidal, imbricate, sharply keeled, and mucronate; smooth on ventral aspect of hind limbs, small and keeled or tuberculate on ventral aspect of upper arms and posterior aspect of thighs. Subdigital lamellae of fingers and toes single, transversely enlarged and smooth; 20 under fourth toe.</p></tp:treatment-sec><tp:treatment-sec sec-type="Color in life of holotype"><title>Color in life of holotype</title><p>(<xref ref-type="fig" rid="F1">Fig. 1</xref>). Dorsal background uniformly dark brown with a wide light brown vertebral stripe extending from occiput onto tail; vertebral stripe wider anteriorly; dorsal surface of head bright metallic green medially (rostral, frontonasal, prefrontals, frontal and frontoparietals) and dark brown laterally (supraoculars and supratemporals), with a lateral bright green stripe on each side extending posteriorly from the border between the loreal and the first supraocular, over the superciliaries, to the lateral border of the parietal; lateral aspect of neck with a longitudinal yellowish-green stripe extending posteriorly from mouth commissure, over ventral margin of tympanum, to shoulder; most scales between lateral neck stripe and gular region reddish brown forming a short irregular stripe between last infralabial and shoulder; ventral surface of head light green, brighter laterally; gular and pectoral regions same tone as chin shields but lighter; ventral aspect of body orange with scattered light green or light blue small marks; ventral aspect of tail with dark brown marks that form transverse bars on the posterior half.</p></tp:treatment-sec><tp:treatment-sec sec-type="Variation"><title>Variation.</title><p>Intraspecific variation in scale counts and measurements in <italic><tp:taxon-name>Alopoglossus viridiceps</tp:taxon-name></italic> sp. n. is presented in <xref ref-type="table" rid="T2">Table 2</xref>. Color in preservative of holotype is similar to its color in life, except that the bright green tones of the head and orange tones of the venter have faded away.</p><p>Color in life of juvenile paratypes QCAZ10671, QCAZ11854–55 is similar to that of the holotype except that these juveniles have a reddish-brown longitudinal stripe extending from the dorsal border of the tympanum to the shoulder and fading away on the flanks (<xref ref-type="fig" rid="F3">Fig. 3</xref>). The orange ventral coloration of male juvenile QCAZ11854 does not extend onto tail as in the holotype; female juvenile QCAZ10671 and juvenile QCAZ11855 (undetermined sex) have a light yellowish green background color on the venter, similar to that on gular region and chin (<xref ref-type="fig" rid="F3">Fig. 3</xref>).</p><!--PageBreak--></tp:treatment-sec><tp:treatment-sec sec-type="Distribution and ecology"><title>Distribution and ecology.</title><!--PageBreak--><p><italic><tp:taxon-name>Alopoglossus viridiceps</tp:taxon-name></italic> sp. n. inhabits cloud forests on the Pacific slopes of the Andes in northwestern Ecuador (<xref ref-type="fig" rid="F4">Fig. 4</xref>). It occurs at elevations of 1246–1911 m in the province of Pichincha. Most type specimens were collected at Santa Lucía Cloud Forest Reserve, which extends between 1400–2560 m and has an area of 756 ha; annual precipitation ranges from 1500 to 2800 mm, and average annual temperature is recorded at 16 °C (<xref ref-type="bibr" rid="B14">Rivas-Martínez and Navarro 1995</xref>). Specimens of <italic><tp:taxon-name>Alopoglossus viridiceps</tp:taxon-name></italic> sp. n. were found active between 9h30–11h30 on leaf litter in primary forest, or on the border of sugar cane plantations. Other species of small ground lizards collected in the same area include the sphaerodactylid gecko <italic><tp:taxon-name>Lepidoblepharis conolepis</tp:taxon-name></italic>, the gymnophthalmids <italic><tp:taxon-name>Cercosaura vertebralis</tp:taxon-name></italic> and <italic><tp:taxon-name>Echinosaura brachycephala</tp:taxon-name></italic>, as well as an undescribed species of the gymnophthalmid genus <italic><tp:taxon-name>Riama</tp:taxon-name></italic>.</p><fig id="F4" position="float" orientation="portrait"><label>Figure 4.</label><caption><p>Distribution of <italic><tp:taxon-name>Alopoglossus viridiceps</tp:taxon-name></italic> sp. n. (triangles) and its sister species <italic><tp:taxon-name>Alopoglossus festae</tp:taxon-name></italic> (circles) in Ecuador. Locality data for <italic><tp:taxon-name>Alopoglossus festae</tp:taxon-name></italic> was taken both from the literature (blue circles; <xref ref-type="bibr" rid="B1">Almendáriz and Carr 2012</xref>; <xref ref-type="bibr" rid="B10">Köhler et al. 2012</xref>) and museum specimens (green circles; see <xref ref-type="app" rid="APP1">Appendix</xref>).</p></caption><graphic xmlns:xlink="http://www.w3.org/1999/xlink" xlink:href="zookeys-410-105-g004.jpg" position="float" orientation="portrait" xlink:type="simple"/></fig></tp:treatment-sec><tp:treatment-sec sec-type="Etymology"><title>Etymology.</title><p>The specific epithet <italic>viridiceps</italic> is an adjective derived from the Latin words “viridis” and “ceps”, which mean “green” and “head”, respectively. It refers to the distinctive bright green coloration of the dorsal and ventral aspects of the head of <italic><tp:taxon-name>Alopoglossus viridiceps</tp:taxon-name></italic> sp. n.</p></tp:treatment-sec><tp:treatment-sec sec-type="Phylogenetic relationships"><title>Phylogenetic relationships.</title><p>Of the 596 nucleotide characters included in our analysis 290 were constant, 70 parsimony uninformative, and 236 were parsimony informative. <!--PageBreak-->Selected models of evolution were 012013+I+G+F, TPM2uf+I+G, and 010220+I+G+F for ND4 partitions codon 1, 2, and 3, respectively. The resulting 50% majority rule consensus tree (<xref ref-type="fig" rid="F5">Fig. 5</xref>) supports strongly (PP=1) the monophyly of <tp:taxon-name>Alopoglossinae</tp:taxon-name> (i.e., <italic><tp:taxon-name>Ptychoglossus</tp:taxon-name></italic> and <italic><tp:taxon-name>Alopoglossus</tp:taxon-name></italic>) and <italic><tp:taxon-name>Alopoglossus</tp:taxon-name></italic>. Within <italic><tp:taxon-name>Alopoglossus</tp:taxon-name></italic> there is a basal split into two strongly supported (PP=1) clades, one containing trans-Andean taxa (<italic><tp:taxon-name>Alopoglossus festae</tp:taxon-name></italic> and <italic><tp:taxon-name>Alopoglossus viridiceps</tp:taxon-name></italic> sp. n.), and the other including cis-Andean taxa (<italic><tp:taxon-name>Alopoglossus angulatus</tp:taxon-name></italic>, <italic><tp:taxon-name>Alopoglossus atriventris</tp:taxon-name></italic>, <italic><tp:taxon-name>Alopoglossus buckleyi</tp:taxon-name></italic>, and <italic><tp:taxon-name>Alopoglossus copii</tp:taxon-name></italic>). Within the cis-Andean clade, <italic><tp:taxon-name>Alopoglossus angulatus</tp:taxon-name></italic> and <italic><tp:taxon-name>Alopoglossus copii</tp:taxon-name></italic> are recovered as sister species with maximum support (PP=1), forming a clade sister to <italic><tp:taxon-name>Alopoglossus atriventris</tp:taxon-name></italic> (PP=0.84); <italic><tp:taxon-name>Alopoglossus buckleyi</tp:taxon-name></italic> is sister to all other cis-Andean species (<xref ref-type="fig" rid="F5">Fig. 5</xref>).</p><fig id="F5" position="float" orientation="portrait"><label>Figure 5.</label><caption><p>Phylogeny of <tp:taxon-name>Alopoglossinae</tp:taxon-name>. Majority rule (50%) consensus tree of 36,000 trees obtained from a Bayesian analysis of the mitochondrial gene ND4 and 8 specimens. Asterisks correspond to posterior probability values ≥ 0.97. Voucher information is presented in <xref ref-type="table" rid="T1">Table 1</xref>.</p></caption><graphic xmlns:xlink="http://www.w3.org/1999/xlink" xlink:href="zookeys-410-105-g005.jpg" position="float" orientation="portrait" xlink:type="simple"/></fig><p>Uncorrected genetic distances for ND4 are presented in <xref ref-type="table" rid="T3">Table 3</xref>. Distance values between <italic><tp:taxon-name>Ptychoglossus brevifrontalis</tp:taxon-name></italic> and species of <italic><tp:taxon-name>Alopoglossus</tp:taxon-name></italic> ranged between 0.197–0.225. The genetic distance between <italic><tp:taxon-name>Alopoglossus viridiceps</tp:taxon-name></italic> sp. n. and its sister species <italic><tp:taxon-name>Alopoglossus festae</tp:taxon-name></italic> (0.124) is slightly lower than all other interspecific distance values within <italic><tp:taxon-name>Alopoglossus</tp:taxon-name></italic> (0.148–0.185). <italic><tp:taxon-name>Alopoglossus angulatus</tp:taxon-name></italic>, the only species for which we had two samples, had an intraspecific distance value of 0.06.</p><table-wrap id="T3" position="float" orientation="portrait"><label>Table 3.</label><caption><p>Pairwise ND4 genetic distances (uncorrected) among samples of alopoglossines included in this study.</p></caption><table><tbody><tr><th rowspan="1" colspan="1" style="text-align:left">Taxon</th><th rowspan="1" colspan="1" style="text-align:left"><italic><tp:taxon-name>Alopoglossus angulatus</tp:taxon-name></italic> 1</th><th rowspan="1" colspan="1" style="text-align:left"><italic><tp:taxon-name>Alopoglossus angulatus</tp:taxon-name></italic> 2</th><th rowspan="1" colspan="1" style="text-align:left"><italic><tp:taxon-name>Alopoglossus atriventris</tp:taxon-name></italic></th><th rowspan="1" colspan="1" style="text-align:left"><italic><tp:taxon-name>Alopoglossus buckleyi</tp:taxon-name></italic></th><th rowspan="1" colspan="1" style="text-align:left"><italic><tp:taxon-name>Alopoglossus copii</tp:taxon-name></italic></th><th rowspan="1" colspan="1" style="text-align:left"><italic><tp:taxon-name>Alopoglossus festae</tp:taxon-name></italic></th><th rowspan="1" colspan="1" style="text-align:left"><italic><tp:taxon-name>Alopoglossus viridiceps</tp:taxon-name></italic></th></tr><tr><td rowspan="1" colspan="1" style="text-align:left"><italic><tp:taxon-name>Alopoglossus angulatus</tp:taxon-name></italic> 1</td><td rowspan="1" colspan="1" style="text-align:left"/><td rowspan="1" colspan="1" style="text-align:left"/><td rowspan="1" colspan="1" style="text-align:left"/><td rowspan="1" colspan="1" style="text-align:left"/><td rowspan="1" colspan="1" style="text-align:left"/><td rowspan="1" colspan="1" style="text-align:left"/><td rowspan="1" colspan="1" style="text-align:left"/></tr><tr><td rowspan="1" colspan="1" style="text-align:left"><italic><tp:taxon-name>Alopoglossus angulatus</tp:taxon-name></italic> 2</td><td rowspan="1" colspan="1" style="text-align:left">0.060</td><td rowspan="1" colspan="1" style="text-align:left"/><td rowspan="1" colspan="1" style="text-align:left"/><td rowspan="1" colspan="1" style="text-align:left"/><td rowspan="1" colspan="1" style="text-align:left"/><td rowspan="1" colspan="1" style="text-align:left"/><td rowspan="1" colspan="1" style="text-align:left"/></tr><tr><td rowspan="1" colspan="1" style="text-align:left"><italic><tp:taxon-name>Alopoglossus atriventris</tp:taxon-name></italic></td><td rowspan="1" colspan="1" style="text-align:left">0.159</td><td rowspan="1" colspan="1" style="text-align:left">0.158</td><td rowspan="1" colspan="1" style="text-align:left"/><td rowspan="1" colspan="1" style="text-align:left"/><td rowspan="1" colspan="1" style="text-align:left"/><td rowspan="1" colspan="1" style="text-align:left"/><td rowspan="1" colspan="1" style="text-align:left"/></tr><tr><td rowspan="1" colspan="1" style="text-align:left"><italic><tp:taxon-name>Alopoglossus buckleyi</tp:taxon-name></italic></td><td rowspan="1" colspan="1" style="text-align:left">0.171</td><td rowspan="1" colspan="1" style="text-align:left">0.166</td><td rowspan="1" colspan="1" style="text-align:left">0.161</td><td rowspan="1" colspan="1" style="text-align:left"/><td rowspan="1" colspan="1" style="text-align:left"/><td rowspan="1" colspan="1" style="text-align:left"/><td rowspan="1" colspan="1" style="text-align:left"/></tr><tr><td rowspan="1" colspan="1" style="text-align:left"><italic><tp:taxon-name>Alopoglossus copii</tp:taxon-name></italic></td><td rowspan="1" colspan="1" style="text-align:left">0.149</td><td rowspan="1" colspan="1" style="text-align:left">0.156</td><td rowspan="1" colspan="1" style="text-align:left">0.148</td><td rowspan="1" colspan="1" style="text-align:left">0.158</td><td rowspan="1" colspan="1" style="text-align:left"/><td rowspan="1" colspan="1" style="text-align:left"/><td rowspan="1" colspan="1" style="text-align:left"/></tr><tr><td rowspan="1" colspan="1" style="text-align:left"><italic><tp:taxon-name>Alopoglossus festae</tp:taxon-name></italic></td><td rowspan="1" colspan="1" style="text-align:left">0.163</td><td rowspan="1" colspan="1" style="text-align:left">0.169</td><td rowspan="1" colspan="1" style="text-align:left">0.158</td><td rowspan="1" colspan="1" style="text-align:left">0.171</td><td rowspan="1" colspan="1" style="text-align:left">0.178</td><td rowspan="1" colspan="1" style="text-align:left"/><td rowspan="1" colspan="1" style="text-align:left"/></tr><tr><td rowspan="1" colspan="1" style="text-align:left"><italic><tp:taxon-name>Alopoglossus viridiceps</tp:taxon-name></italic></td><td rowspan="1" colspan="1" style="text-align:left">0.185</td><td rowspan="1" colspan="1" style="text-align:left">0.185</td><td rowspan="1" colspan="1" style="text-align:left">0.178</td><td rowspan="1" colspan="1" style="text-align:left">0.168</td><td rowspan="1" colspan="1" style="text-align:left">0.180</td><td rowspan="1" colspan="1" style="text-align:left">0.124</td><td rowspan="1" colspan="1" style="text-align:left"/></tr><tr><td rowspan="1" colspan="1" style="text-align:left"><italic><tp:taxon-name>Ptychoglossus brevifrontalis</tp:taxon-name></italic></td><td rowspan="1" colspan="1" style="text-align:left">0.208</td><td rowspan="1" colspan="1" style="text-align:left">0.213</td><td rowspan="1" colspan="1" style="text-align:left">0.205</td><td rowspan="1" colspan="1" style="text-align:left">0.219</td><td rowspan="1" colspan="1" style="text-align:left">0.225</td><td rowspan="1" colspan="1" style="text-align:left">0.197</td><td rowspan="1" colspan="1" style="text-align:left">0.205</td></tr></tbody></table></table-wrap></tp:treatment-sec><tp:treatment-sec><!--Section generated to contain objects referenced in tp:taxon-treatment.--><app id="APP1"><title>Appendix</title><p><bold>Specimens examined</bold></p><p><italic>Alopoglossus festae</italic> – ECUADOR: <italic>Azuay</italic>: QCAZ 5002, Recinto La López, campamento minero Produmin S.A., <named-content xmlns:xlink="http://www.w3.org/1999/xlink" content-type="dwc:verbatimCoordinates" xlink:type="simple">-3.08732°N, -79.71493°W</named-content>, 425 m; QCAZ 7249, Sarayunga 41 km desde Santa Isabel por la vía hacia Pasaje, <named-content xmlns:xlink="http://www.w3.org/1999/xlink" content-type="dwc:verbatimCoordinates" xlink:type="simple">-3.31423°N, -79.58145°W</named-content>; <italic>Bolivar</italic>: QCAZ 7952-53, Recinto San Francisco, <named-content xmlns:xlink="http://www.w3.org/1999/xlink" content-type="dwc:verbatimCoordinates" xlink:type="simple">-1.65977°N, -79.16384°W</named-content>, 1379 m; <italic>Cotopaxi</italic>: QCAZ 7250, between Corazón and Moraspungo, <named-content xmlns:xlink="http://www.w3.org/1999/xlink" content-type="dwc:verbatimCoordinates" xlink:type="simple">-1.14643°N, -79.15170°W</named-content>, 873 m; QCAZ 2764, 2783, La Maná, <named-content xmlns:xlink="http://www.w3.org/1999/xlink" content-type="dwc:verbatimCoordinates" xlink:type="simple">-0.93839°N, -79.22536°W</named-content>, 250 m; QCAZ 10386, Naranjito, Bosque Integral Otonga (BIO), Finca Familia Tapia, <named-content xmlns:xlink="http://www.w3.org/1999/xlink" content-type="dwc:verbatimCoordinates" xlink:type="simple">-0.42322°N, -78.95702°W</named-content>, 1425 m; QCAZ 7835, San Francisco de Las Pampas, <named-content xmlns:xlink="http://www.w3.org/1999/xlink" content-type="dwc:verbatimCoordinates" xlink:type="simple">-0.43326°N, -78.966733°W</named-content>; QCAZ 5308, Sigchos, <named-content xmlns:xlink="http://www.w3.org/1999/xlink" content-type="dwc:verbatimCoordinates" xlink:type="simple">-0.42371°N, -78.96765°W</named-content>, 1500 m; QCAZ 3527, Sigchos, Asache, <named-content xmlns:xlink="http://www.w3.org/1999/xlink" content-type="dwc:verbatimCoordinates" xlink:type="simple">-0.70124°N, -78.88795°W</named-content>; <italic>El Oro</italic>, QCAZ 8987, 8991, Bella María, near Valle Hermoso, <named-content xmlns:xlink="http://www.w3.org/1999/xlink" content-type="dwc:verbatimCoordinates" xlink:type="simple">-3.51168°N, -79.82026837°W</named-content>; <italic>Esmeraldas</italic>: QCAZ 6400, 7km W Durango, <named-content xmlns:xlink="http://www.w3.org/1999/xlink" content-type="dwc:verbatimCoordinates" xlink:type="simple">1.07961°N, -78.66817°W</named-content>, 220m; QCAZ 5740, 5742, surroundings of Caimito, río Tongora headwaters, <named-content xmlns:xlink="http://www.w3.org/1999/xlink" content-type="dwc:verbatimCoordinates" xlink:type="simple">0.70425°N, -80.07254°W</named-content>, 14 m; QCAZ 5261, Caimito, <named-content xmlns:xlink="http://www.w3.org/1999/xlink" content-type="dwc:verbatimCoordinates" xlink:type="simple">0.69755°N, -80.09014°W</named-content>, 121 m; QCAZ 8442-43, Caimito, <named-content xmlns:xlink="http://www.w3.org/1999/xlink" content-type="dwc:verbatimCoordinates" xlink:type="simple">0.72096°N, -80.09117°W</named-content>, 518 m; QCAZ 6990, El Barro, <named-content xmlns:xlink="http://www.w3.org/1999/xlink" content-type="dwc:verbatimCoordinates" xlink:type="simple">0.59500°N, -79.96300°W</named-content>; QCAZ 6190, La Tortuga, <named-content xmlns:xlink="http://www.w3.org/1999/xlink" content-type="dwc:verbatimCoordinates" xlink:type="simple">0.60792°N, -79.95050°W</named-content>, 91 m; QCAZ 7554, 5 km from Playón de San Francisco on way to Urbina, <named-content xmlns:xlink="http://www.w3.org/1999/xlink" content-type="dwc:verbatimCoordinates" xlink:type="simple">1.05983°N, -78.70742°W</named-content>, 136 m; QCAZ 6874, Bilsa Ecological Reserve, <named-content xmlns:xlink="http://www.w3.org/1999/xlink" content-type="dwc:verbatimCoordinates" xlink:type="simple">0.34705°N, -79.71140°W</named-content>; QCAZ 1404, San Lorenzo, <named-content xmlns:xlink="http://www.w3.org/1999/xlink" content-type="dwc:verbatimCoordinates" xlink:type="simple">1.28130°N, -78.83476°W</named-content>; <italic>Guayas</italic>: QCAZ 9114, 9121, 9131, 9147, 9158, 9161, Bosque Protector Cerro Blanco, <named-content xmlns:xlink="http://www.w3.org/1999/xlink" content-type="dwc:verbatimCoordinates" xlink:type="simple">-2.17833°N, -80.02139°W</named-content>, 281 m; QCAZ 3325-26, Naranjal, 15 min on road to Pasaje, Nueva Unión Campesina cooperative, <named-content xmlns:xlink="http://www.w3.org/1999/xlink" content-type="dwc:verbatimCoordinates" xlink:type="simple">-2.72159°N, -79.67007°W</named-content>, 45 m; <italic>Los Ríos</italic>: QCAZ 2180, 2222, Centro Científico Río Palenque (CCRP), 48 km on road Santo Domingo-Quevedo, <named-content xmlns:xlink="http://www.w3.org/1999/xlink" content-type="dwc:verbatimCoordinates" xlink:type="simple">-0.592133°N, -79.36395°W</named-content>; <italic>Manabí</italic>: QCAZ 11428, Jama Coaque, 3.12 km W Camarones, <named-content xmlns:xlink="http://www.w3.org/1999/xlink" content-type="dwc:verbatimCoordinates" xlink:type="simple">-0.1187°N, -80.1231°W</named-content>, 349 m; QCAZ 11508, 11514, Pacoche Lodge, <named-content xmlns:xlink="http://www.w3.org/1999/xlink" content-type="dwc:verbatimCoordinates" xlink:type="simple">-1.06675°N, -80.88100°W</named-content>, 335 m; QCAZ 4643, 5885, Jama Coaque Reserve, <named-content xmlns:xlink="http://www.w3.org/1999/xlink" content-type="dwc:verbatimCoordinates" xlink:type="simple">-0.09098°N, -80.14719°W</named-content>; <italic>Pichincha</italic>, QCAZ 5080, río Chirapi headwaters, <named-content xmlns:xlink="http://www.w3.org/1999/xlink" content-type="dwc:verbatimCoordinates" xlink:type="simple">0.116°N, -78.91°W</named-content>; QCAZ 1425, ENDESA, forest reserve near Puerto Quito, <named-content xmlns:xlink="http://www.w3.org/1999/xlink" content-type="dwc:verbatimCoordinates" xlink:type="simple">0.098°N, -79.117°W</named-content>; QCAZ 6735, Mindo, <named-content xmlns:xlink="http://www.w3.org/1999/xlink" content-type="dwc:verbatimCoordinates" xlink:type="simple">-0.05067°N, -78.77188°W</named-content>.</p></app><table-wrap id="T1" position="float" orientation="portrait"><label>Table 1.</label><caption><p>Vouchers, locality data, and GenBank accession numbers of taxa included in this study. Asterisks indicate new sequences obtained for this study.</p></caption><table><tbody><tr><th rowspan="1" colspan="1" style="text-align:left">Taxon</th><th rowspan="1" colspan="1" style="text-align:left">Voucher</th><th rowspan="1" colspan="1" style="text-align:left">Locality</th><th rowspan="1" colspan="1" style="text-align:left">Genbank number (ND4)</th><th rowspan="1" colspan="1" style="text-align:left">GenSeq nomenclature</th></tr><tr><td rowspan="1" colspan="1" style="text-align:left"><italic><tp:taxon-name>Alopoglossus angulatus</tp:taxon-name></italic> 1<xref ref-type="table-fn" rid="TN1.1"><sup>1</sup></xref></td><td rowspan="1" colspan="1" style="text-align:left">LSUMZ H12692</td><td rowspan="1" colspan="1" style="text-align:left">Ecuador: Sucumbíos: Cuyabeno</td><td rowspan="1" colspan="1" style="text-align:left"><ext-link xmlns:xlink="http://www.w3.org/1999/xlink" ext-link-type="uri" xlink:href="http://www.ncbi.nlm.nih.gov/nuccore/AF420865" xlink:type="simple">AF420865</ext-link></td><td rowspan="1" colspan="1" style="text-align:left">genseq-4</td></tr><tr><td rowspan="1" colspan="1" style="text-align:left"><italic><tp:taxon-name>Alopoglossus angulatus</tp:taxon-name></italic> 2</td><td rowspan="1" colspan="1" style="text-align:left">QCAZ 8915</td><td rowspan="1" colspan="1" style="text-align:left">Ecuador: Pastaza: Cononaco Lodge</td><td rowspan="1" colspan="1" style="text-align:left"><ext-link xmlns:xlink="http://www.w3.org/1999/xlink" ext-link-type="uri" xlink:href="http://www.ncbi.nlm.nih.gov/nuccore/KJ705317" xlink:type="simple">KJ705317</ext-link></td><td rowspan="1" colspan="1" style="text-align:left">genseq-4</td></tr><tr><td rowspan="1" colspan="1" style="text-align:left"><italic><tp:taxon-name>Alopoglossus atriventris</tp:taxon-name></italic></td><td rowspan="1" colspan="1" style="text-align:left">QCAZ 5622</td><td rowspan="1" colspan="1" style="text-align:left">Ecuador: Sucumbíos: Cuyabeno</td><td rowspan="1" colspan="1" style="text-align:left"><ext-link xmlns:xlink="http://www.w3.org/1999/xlink" ext-link-type="uri" xlink:href="http://www.ncbi.nlm.nih.gov/nuccore/KJ705319" xlink:type="simple">KJ705319</ext-link></td><td rowspan="1" colspan="1" style="text-align:left">genseq-4</td></tr><tr><td rowspan="1" colspan="1" style="text-align:left"><italic><tp:taxon-name>Alopoglossus buckleyi</tp:taxon-name></italic></td><td rowspan="1" colspan="1" style="text-align:left">QCAZ 9961</td><td rowspan="1" colspan="1" style="text-align:left">Ecuador: Pastaza: Ingaru Community, Ankaku Reserve</td><td rowspan="1" colspan="1" style="text-align:left"><ext-link xmlns:xlink="http://www.w3.org/1999/xlink" ext-link-type="uri" xlink:href="http://www.ncbi.nlm.nih.gov/nuccore/KJ705320" xlink:type="simple">KJ705320</ext-link></td><td rowspan="1" colspan="1" style="text-align:left">genseq-4</td></tr><tr><td rowspan="1" colspan="1" style="text-align:left"><italic><tp:taxon-name>Alopoglossus copii</tp:taxon-name></italic></td><td rowspan="1" colspan="1" style="text-align:left">QCAZ 8314</td><td rowspan="1" colspan="1" style="text-align:left">Ecuador: Pastaza: Tarangaro Community, Villano Camp Bloque 10-Agip Oil</td><td rowspan="1" colspan="1" style="text-align:left"><ext-link xmlns:xlink="http://www.w3.org/1999/xlink" ext-link-type="uri" xlink:href="http://www.ncbi.nlm.nih.gov/nuccore/KJ705318" xlink:type="simple">KJ705318</ext-link></td><td rowspan="1" colspan="1" style="text-align:left">genseq-4</td></tr><tr><td rowspan="1" colspan="1" style="text-align:left"><italic><tp:taxon-name>Alopoglossus festae</tp:taxon-name></italic></td><td rowspan="1" colspan="1" style="text-align:left">QCAZ 9158</td><td rowspan="1" colspan="1" style="text-align:left">Ecuador: Guayas: Bosque Protector Cerro Blanco</td><td rowspan="1" colspan="1" style="text-align:left"><ext-link xmlns:xlink="http://www.w3.org/1999/xlink" ext-link-type="uri" xlink:href="http://www.ncbi.nlm.nih.gov/nuccore/KJ705315" xlink:type="simple">KJ705315</ext-link></td><td rowspan="1" colspan="1" style="text-align:left">genseq-4</td></tr><tr><td rowspan="1" colspan="1" style="text-align:left"><italic><tp:taxon-name>Alopoglossus viridiceps</tp:taxon-name></italic> sp. n.</td><td rowspan="1" colspan="1" style="text-align:left">QCAZ 10670 (holotype)</td><td rowspan="1" colspan="1" style="text-align:left">Ecuador: Pichincha: Nanegal, Santa Lucía Cloud Forest Reserve</td><td rowspan="1" colspan="1" style="text-align:left"><ext-link xmlns:xlink="http://www.w3.org/1999/xlink" ext-link-type="uri" xlink:href="http://www.ncbi.nlm.nih.gov/nuccore/KJ705316" xlink:type="simple">KJ705316</ext-link></td><td rowspan="1" colspan="1" style="text-align:left">genseq-1</td></tr><tr><td rowspan="1" colspan="1" style="text-align:left"><italic><tp:taxon-name>Ptychoglossus brevifrontalis</tp:taxon-name></italic></td><td rowspan="1" colspan="1" style="text-align:left">MHNSM<xref ref-type="table-fn" rid="TN1.2"><sup>2</sup></xref></td><td rowspan="1" colspan="1" style="text-align:left">—</td><td rowspan="1" colspan="1" style="text-align:left"><ext-link xmlns:xlink="http://www.w3.org/1999/xlink" ext-link-type="uri" xlink:href="http://www.ncbi.nlm.nih.gov/nuccore/AY507895" xlink:type="simple">AY507895</ext-link></td><td rowspan="1" colspan="1" style="text-align:left">—</td></tr><tr><td rowspan="1" colspan="1" style="text-align:left"><italic><tp:taxon-name>Heterodactylus imbricatus</tp:taxon-name></italic></td><td rowspan="1" colspan="1" style="text-align:left">LG 1504</td><td rowspan="1" colspan="1" style="text-align:left">Brazil: São Paulo: Serra da Cantareira</td><td rowspan="1" colspan="1" style="text-align:left"><ext-link xmlns:xlink="http://www.w3.org/1999/xlink" ext-link-type="uri" xlink:href="http://www.ncbi.nlm.nih.gov/nuccore/AF420885" xlink:type="simple">AF420885</ext-link></td><td rowspan="1" colspan="1" style="text-align:left">genseq-4</td></tr><tr><td rowspan="1" colspan="1" style="text-align:left"><italic><tp:taxon-name>Ecpleopus gaudichaudii</tp:taxon-name></italic></td><td rowspan="1" colspan="1" style="text-align:left">LG 1356</td><td rowspan="1" colspan="1" style="text-align:left">Brazil: São Paulo: Boissucanga</td><td rowspan="1" colspan="1" style="text-align:left"><ext-link xmlns:xlink="http://www.w3.org/1999/xlink" ext-link-type="uri" xlink:href="http://www.ncbi.nlm.nih.gov/nuccore/AF420901" xlink:type="simple">AF420901</ext-link></td><td rowspan="1" colspan="1" style="text-align:left">genseq-4</td></tr><tr><td rowspan="1" colspan="1" style="text-align:left"><italic><tp:taxon-name>Riama unicolor</tp:taxon-name></italic></td><td rowspan="1" colspan="1" style="text-align:left">KU 217211</td><td rowspan="1" colspan="1" style="text-align:left">Ecuador: Imbabura: road to Laguna de Mojanda from Tabacundo</td><td rowspan="1" colspan="1" style="text-align:left"><ext-link xmlns:xlink="http://www.w3.org/1999/xlink" ext-link-type="uri" xlink:href="http://www.ncbi.nlm.nih.gov/nuccore/AY507893" xlink:type="simple">AY507893</ext-link></td><td rowspan="1" colspan="1" style="text-align:left">genseq-4</td></tr><tr><td rowspan="1" colspan="1" style="text-align:left"><italic><tp:taxon-name>Bachia flavescens</tp:taxon-name></italic></td><td rowspan="1" colspan="1" style="text-align:left">LSUMZ H12977</td><td rowspan="1" colspan="1" style="text-align:left">Brazil: Pará: Agropecuária Treviso, Santarém</td><td rowspan="1" colspan="1" style="text-align:left"><ext-link xmlns:xlink="http://www.w3.org/1999/xlink" ext-link-type="uri" xlink:href="http://www.ncbi.nlm.nih.gov/nuccore/AF420869" xlink:type="simple">AF420869</ext-link></td><td rowspan="1" colspan="1" style="text-align:left">genseq-4</td></tr><tr><td rowspan="1" colspan="1" style="text-align:left"><italic><tp:taxon-name>Rhachisaurus brachylepis</tp:taxon-name></italic></td><td rowspan="1" colspan="1" style="text-align:left">MRT 887336</td><td rowspan="1" colspan="1" style="text-align:left">Brazil: Minas Gerais: Serra do Cipó</td><td rowspan="1" colspan="1" style="text-align:left"><ext-link xmlns:xlink="http://www.w3.org/1999/xlink" ext-link-type="uri" xlink:href="http://www.ncbi.nlm.nih.gov/nuccore/AF420877" xlink:type="simple">AF420877</ext-link></td><td rowspan="1" colspan="1" style="text-align:left">genseq-4</td></tr></tbody></table><table-wrap-foot><fn id="TN1.1"><p><sup>1</sup>Erroneously identified as <italic><tp:taxon-name>Alopoglossus copii</tp:taxon-name></italic> in <xref ref-type="bibr" rid="B11">Pellegrino et al. (2001)</xref>.</p></fn><fn id="TN1.2"><p><sup>2</sup>Voucher number not provided in original publication (<xref ref-type="bibr" rid="B3">Castoe et al. 2004</xref>).</p></fn></table-wrap-foot></table-wrap><fn id="TN1.1"><p><sup>1</sup>Erroneously identified as <italic><tp:taxon-name>Alopoglossus copii</tp:taxon-name></italic> in <xref ref-type="bibr" rid="B11">Pellegrino et al. (2001)</xref>.</p></fn><fn id="TN1.2"><p><sup>2</sup>Voucher number not provided in original publication (<xref ref-type="bibr" rid="B3">Castoe et al. 2004</xref>).</p></fn></tp:treatment-sec><ref-list><ref id="B10"><mixed-citation xmlns:xlink="http://www.w3.org/1999/xlink" xlink:type="simple"><person-group><name name-style="western"><surname>Köhler</surname><given-names>G</given-names></name><name name-style="western"><surname>Diethert</surname><given-names>H-H</given-names></name><name name-style="western"><surname>Vesely</surname><given-names>M</given-names></name></person-group> (<year>2012</year>) <article-title>A contribution to the knowledge of the lizard genus <italic>Alopoglossus</italic> (Squamata: Gymnophthalmidae).</article-title><source>Herpetol Monogr</source><volume>26</volume>(<issue>1</issue>): <fpage>173</fpage>-<lpage>188</lpage>. doi: <ext-link ext-link-type="doi" xlink:href="10.1655/herpmonographs-d-10-00011.1" xlink:type="simple">10.1655/herpmonographs-d-10-00011.1</ext-link></mixed-citation></ref><ref id="B1"><mixed-citation xmlns:xlink="http://www.w3.org/1999/xlink" xlink:type="simple"><person-group><name name-style="western"><surname>Almendáriz</surname><given-names>A</given-names></name><name name-style="western"><surname>Carr</surname><given-names>JL</given-names></name></person-group> (<year>2012</year>) <article-title>Lista actualizada de los anfibios y reptiles registrados en los remanentes de bosque de la Cordillera de la Costa y áreas adyacentes del suroeste del Ecuador.</article-title><source>Revista Politécnica</source><volume>30</volume>(<issue>3</issue>): <fpage>184</fpage>-<lpage>194</lpage>.</mixed-citation></ref><ref id="B14"><mixed-citation xmlns:xlink="http://www.w3.org/1999/xlink" xlink:type="simple"><person-group><name name-style="western"><surname>Rivas-Martínez</surname><given-names>S</given-names></name><name name-style="western"><surname>Navarro</surname><given-names>G</given-names></name></person-group> (<year>1995</year>) <source>Bioclimatic Map of South America: Bioclimates. Scale 1:22,000,000</source>. <publisher-name>Cartographic Service, University of Leon</publisher-name>, <publisher-loc>Spain</publisher-loc>.</mixed-citation></ref><ref id="B11"><mixed-citation xmlns:xlink="http://www.w3.org/1999/xlink" xlink:type="simple"><person-group><name name-style="western"><surname>Pellegrino</surname><given-names>KCM</given-names></name><name name-style="western"><surname>Rodrigues</surname><given-names>MT</given-names></name><name name-style="western"><surname>Yonenaga-Yassuda</surname><given-names>Y</given-names></name><name name-style="western"><surname>Sites</surname><given-names>JW</given-names></name></person-group> (<year>2001</year>) <article-title>A molecular perspective on the evolution of microteiid lizards (Squamata, Gymnophthalmidae), and a new classification for the family.</article-title><source>Biol J Linn Soc</source><volume>74</volume>(<issue>3</issue>): <fpage>315</fpage>-<lpage>338</lpage>. doi: <ext-link ext-link-type="doi" xlink:href="10.1111/j.1095-8312.2001.tb01395.x" xlink:type="simple">10.1111/j.1095-8312.2001.tb01395.x</ext-link></mixed-citation></ref><ref id="B3"><mixed-citation xmlns:xlink="http://www.w3.org/1999/xlink" xlink:type="simple"><person-group><name name-style="western"><surname>Castoe</surname><given-names>TA</given-names></name><name name-style="western"><surname>Doan</surname><given-names>TM</given-names></name><name name-style="western"><surname>Parkinson</surname><given-names>CL</given-names></name></person-group> (<year>2004</year>) <article-title>Data partitions and complex models in Bayesian analysis: The phylogeny of gymnophthalmid lizards.</article-title><source>Syst Biol</source><volume>53</volume>(<issue>3</issue>): <fpage>448</fpage>-<lpage>469</lpage>.</mixed-citation></ref></ref-list></tp:taxon-treatment>
